# Supplementary material for: Evaluation of BNT162b2 Vaccine Effectiveness in Galicia, Northwest Spain
Source: Int J Environ Res Public Health. 2022 Mar 29;19(7):4039. doi: 10.3390/ijerph19074039 (PMC8998680; doi:10.3390/ijerph19074039)
Supplement: Supplementary file 1 [file ijerph-19-04039-s001.zip]

Archive with 1 entries (1 files):
- ijerph-1634424-supplementary.pdf
